# Supplementary material for: Comparative Network Analysis of Patients with Non-Small Cell Lung Cancer and Smokers for Representing Potential Therapeutic Targets
Source: Sci Rep. 2017 Oct 23;7:13812. doi: 10.1038/s41598-017-14195-1 (PMC5653836; doi:10.1038/s41598-017-14195-1)
Supplement: Supplementary file 2 — Supplementary Dataset [file 41598_2017_14195_MOESM2_ESM.xls]

## Sheet: LUNG
No.	Description	Uniprot accession No.	Gene ID
1	calcium-dependent secretion activator 1	Q9ULU8	CADPS
2	calcium-dependent secretion activator 2	Q86UW7	CADPS2
3	zinc phosphodiesterase ELAC protein 2	Q9BQ52	ELAC2
4	methionine synthase reductase	Q9UBK8	MTRR
5	uncharacterized protein KIAA1109	Q2LD37	KIAA1109
6	nuclear protein localization protein 4 homolog	Q8TAT6	NPLOC4
7	rho GTPase-activating protein 21	Q5T5U3	ARHGAP21
8	cryptic protein	P0CG37	CFC1
9	cryptic family protein 1B	P0CG36	CFC1B
10	Myomesin-2	P54296	MYOM2
11	dipeptidase 1	P16444	DPEP1
12	protein lifeguard 1	Q7Z429	GRINA
13	Lymphocyte antigen 6 complex locus protein G6c	O95867	LY6G6C
14	serine protease 45	Q7RTY3	PRSS45
15	pentatricopeptide repeat domain-containing protein 3, mitochondrial	Q96EY7	PTCD3
16	tyrosine-protein phosphatase non-receptor type 11	Q06124	PTPN11
17	A-kinase anchor protein 6	Q13023	AKAP6
18	C-type lectin domain family 4 member F isoform 2	Q8N1N0	CLEC4F
19	glycolipid transfer protein domain-containing protein 2	A6NH11	GLTPD2
20	G2 and S phase-expressed protein 1	Q9NYZ3	GTSE1
21	Histone acetyltransferase KAT6A	Q92794	KAT6A
22	galectin-7	M0R281	LGALS7
23	unconventional myosin-Va	Q9Y4I1	MYO5A
24	Unconventional myosin­Vb	Q9ULV0	MYO5B
25	nucleoside diphosphate kinase 3	Q13232	NME3
26	poly(A) polymerase alpha	P51003	PAPOLA
27	protein SZT2	Q5T011	SZT2
28	BMP/retinoic acid-inducible neural-specific protein 1	O60477	BRINP1
29	bombesin receptor-activated protein C6orf89	Q6UWU4	C6orf89
30	calmin	Q96JQ2	CLMN
31	josephin-1	Q15040	JOSD1
32	origin recognition complex subunit 5	O43913	ORC5
33	periplakin	O60437	PPL
34	serine/threonine-protein phosphatase 1 regulatory subunit 10	Q96QC0	PPP1R10
35	RING finger and transmembrane domain-containing protein 2	Q96EX2	RNFT2
36	signal-transducing adaptor protein 2	Q9UGK3	STAP2
37	tetratricopeptide repeat protein 12	Q9H892	TTC12
38	alpha-ketoglutarate-dependent dioxygenase alkB homolog 4	Q9NXW9	ALKBH4
39	serine/threonine-protein kinase haspin	Q8TF76	GSG2
40	histone acetyltransferase KAT6B	Q8WYB5	KAT6B
41	NUAK family SNF1-like kinase 1	O60285	NUAK1
42	NUAK family SNF1­like kinase 2	Q9H093	NUAK2
43	arginine-glutamic acid dipeptide repeats protein	Q9P2R6	RERE
44	Retinitis pigmentosa 1­like 1 protein	A6NKC6	RP1L1
45	protein transport protein Sec24C	P53992	SEC24C
46	spermatogenesis-associated protein 17	Q96L03	SPATA17
47	T-lymphoma invasion and metastasis-inducing protein 1	Q13009	TIAM1
48	BRCA1-associated protein	Q7Z569	BRAP
49	UPF0545 protein C22orf39	Q6P5X5	C22orf39
50	ATP-dependent (S)-NAD(P)H-hydrate dehydratase	Q8IW45	CARKD
51	diacylglycerol kinase theta	P52824	DGKQ
52	putative fidgetin-like protein 2	A6NMB9	FIGNL2
53	fascin-3	Q9NQT6	FSCN3
54	gamma-aminobutyric acid receptor subunit rho-1	P24046	GABRR1
55	metabotropic glutamate receptor 4	Q14833	GRM4
56	protein mab-21-like 3	Q8N8X9	MAB21L3
57	homeobox protein MOX-2	P50222	MEOX2
58	C-Myc-binding protein	Q99417	MYCBP
59	nuclear receptor subfamily 2 group C member 2	P49116	NR2C2
60	progestin and adipoQ receptor family member 6	Q6TCH4	PAQR6
61	1-phosphatidylinositol 4,5-bisphosphate phosphodiesterase beta-2	Q00722	PLCB2
62	ras-related protein Rab-40A	Q8WXH6	RAB40A
63	retinoic acid-induced protein 1	Q7Z5J4	RAI1
64	RNA-binding protein 12B	Q8IXT5	RBM12B
65	sarcosine dehydrogenase, mitochondrial	Q9UL12	SARDH
66	seven in absentia homolog 3	Q8IW03	SIAH3
67	smad nuclear-interacting protein 1	Q8TAD8	SNIP1
68	tectonin beta-propeller repeat-containing protein 2	O15040	TECPR2
69	acrosin	P10323	ACR
70	BRO1 domain-containing protein BROX	F5GXQ0	BROX
71	voltage-dependent L-type calcium channel subunit beta-2	Q08289	CACNB2
72	serine/threonine-protein kinase Chk1	O14757	CHEK1
73	collagen alpha-1(XXVI) chain	Q96A83	COL26A1
74	DAZ-associated protein 1	Q96EP5	DAZAP1
75	protein DENND6A	Q8IWF6	DENND6A
76	dynein heavy chain 9, axonemal	Q9NYC9	DNAH9
77	fatty acid desaturase 2	O95864	FADS2
78	formin-like protein 1	O95466	FMNL1
79	growth factor receptor-bound protein 10	Q13322	GRB10
80	lysocardiolipin acyltransferase 1	Q6UWP7	LCLAT1
81	protein-lysine 6-oxidase	P28300	LOX
82	dynamin-like 120 kDa protein, mitochondrial	O60313	OPA1
83	glutathione peroxidase 6	P59796	P59796
84	PHD finger protein 19	Q5T6S3	PHF19
85	protein kinase C delta type	Q05655	PRKCD
86	RNA-binding protein 48	Q5RL73	RBM48
87	ralBP1-associated Eps domain-containing protein 1	Q96D71	REPS1
88	protein sidekick-1	Q7Z5N4	SDK1
89	protein sidekick-2	Q58EX2	SDK2
90	UDP-N-acetylglucosamine/UDP-glucose/GDP-mannose transporter	Q76EJ3	SLC35D2
91	sodium-driven chloride bicarbonate exchanger	Q6U841	SLC4A10
92	VPS10 domain-containing receptor SorCS2	Q96PQ0	SORCS2
93	A-kinase anchor protein SPHKAP	Q2M3C7	SPHKAP
94	transformation/transcription domain-associated protein	Q9Y4A5	TRRAP
95	exportin-4	Q9C0E2	XPO4
96	zinc finger protein 224	Q9NZL3	ZNF224
97	arf-GAP with dual PH domain-containing protein 1	O75689	ADAP1
98	kynurenine formamidase	Q63HM1	AFMID
99	histone-lysine N-methyltransferase ASH1L	Q9NR48	ASH1L
100	V-type proton ATPase subunit S1	Q15904	ATP6AP1
101	autism susceptibility gene 2 protein	Q8WXX7	AUTS2
102	UPF0489 protein C5orf22	Q49AR2	C5orf22
103	Voltage­dependent calcium channel gamma­8 subunit	Q8WXS5	CACNG8
104	caspase recruitment domain-containing protein 6	Q9BX69	CARD6
105	cation channel sperm-associated protein 1	Q8NEC5	CATSPER1
106	CUB domain-containing protein 1	Q9H5V8	CDCP1
107	CUB domain­containing protein 2	Q5VXM1	CDCP2
108	cystic fibrosis transmembrane conductance regulator	P13569	CFTR
109	CCR4-NOT transcription complex subunit 1	A5YKK6	CNOT1
110	cytochrome P450 4F8	P98187	CYP4F8
111	protein DENND6B	Q8NEG7	DENND6B
112	dehydrogenase/reductase SDR family member 2, mitochondrial	Q13268	DHRS2
113	dehydrogenase/reductase SDR family member 9	Q9BPW9	DHRS9
114	dynein heavy chain 17, axonemal	Q9UFH2	DNAH17
115	dedicator of cytokinesis 10	Q96BY6	DOCK10
116	dual oxidase maturation factor 1	Q1HG43	DUOXA1
117	inactive ubiquitin thioesterase FAM105A	Q9NUU6	FAM105A
118	protein FAM124A	Q86V42	FAM124A
119	protein FAM69C	Q0P6D2	FAM69C
120	tissue alpha-L-fucosidase	P04066	FUCA1
121	glucose-induced degradation protein 4 homolog	Q8IVV7	GID4
122	glycosyltransferase 6 domain-containing protein 1	Q7Z4J2	GLT6D1
123	vasculin-like protein 1	Q9HC44	GPBP1L1
124	orexin receptor type 1	O43613	HCRTR1
125	interleukin-1 receptor type 2	P27930	IL1R2
126	DNA helicase INO80	Q9ULG1	INO80
127	IQ and AAA domain-containing protein 1	Q86XH1	IQCA1
128	intermediate conductance calcium-activated potassium channel protein 4	O15554	KCNN4
129	kinase suppressor of Ras 2	Q6VAB6	KSR2
130	myotubularin-related protein 3	Q13615	MTMR3
131	myeloid zinc finger 1	P28698	MZF1
132	neuron navigator 3	Q8IVL0	NAV3
133	NFAT activation molecule 1	Q8NET5	NFAM1
134	notchless protein homolog 1	Q9NVX2	NLE1
135	nucleoside diphosphate kinase A	P15531	NME1
136	dehydrodolichyl diphosphate syntase complex subunit NUS1	Q96E22	NUS1
137	olfactory receptor 5D16	Q8NGK9	OR5D16
138	oxysterol-binding protein-related protein 5	Q9H0X9	OSBPL5
139	protein-arginine deiminase type-1	Q9ULC6	PADI1
140	membrane progestin receptor alpha	Q86WK9	PAQR7
141	proprotein convertase subtilisin/kexin type 7	Q16549	PCSK7
142	peroxisomal biogenesis factor 16	Q9Y5Y5	PEX16
143	phosphoribosylformylglycinamidine synthase	O15067	PFAS
144	polycystic kidney disease protein 1-like 1	Q8TDX9	PKD1L1
145	ral GTPase-activating protein subunit beta	Q86X10	RALGAPB
146	E3 ubiquitin-protein ligase RFWD3	Q6PCD5	RFWD3
147	RAB6A-GEF complex partner protein 1	Q4ADV7	RIC1
148	proto-oncogene tyrosine-protein kinase ROS	P08922	ROS1
149	regulatory-associated protein of mTOR	Q8N122	RPTOR
150	radial spoke head 10 homolog B	P0C881	RSPH10B
151	radial spoke head 10 homolog B2	B2RC85	RSPH10B2
152	radial spoke head protein 6 homolog A	Q9H0K4	RSPH6A
153	DNA-binding protein SATB1	Q01826	SATB1
154	SHC-transforming protein 4	Q6S5L8	SHC4
155	zinc transporter 8	Q8IWU4	SLC30A8
156	sorbin and SH3 domain-containing protein 1	Q9BX66	SORBS1
157	sperm acrosome membrane-associated protein 3	Q8IXA5	SPACA3
158	spectrin beta chain, erythrocytic	P11277	SPTB
159	serine/threonine-protein kinase 11-interacting protein	Q8N1F8	STK11IP
160	tudor domain-containing protein 7	Q8NHU6	TDRD7
161	teneurin-1	Q9UKZ4	TENM1
162	tumor necrosis factor ligand superfamily member 15	O95150	TNFSF15
163	S-adenosyl-L-methionine-dependent tRNA 4-demethylwyosine synthase	Q9NV66	TYW1
164	zinc finger protein 112	Q9UJU3	ZNF112
165	ADAMTS-like protein 2	Q86TH1	ADAMTSL2
166	manganese-dependent ADP-ribose/CDP-alcohol diphosphatase	Q3LIE5	ADPRM
167	anaphase-promoting complex subunit 5	Q9UJX4	ANAPC5
168	rho guanine nucleotide exchange factor 28	Q8N1W1	ARHGEF28
169	AT-rich interactive domain-containing protein 5B	Q14865	ARID5B
170	ADP-ribosylation factor-like protein 13B	Q3SXY8	ARL13B
171	bone morphogenetic protein receptor type-2	Q13873	BMPR2
172	UPF0235 protein C15orf40	Q8WUR7	C15orf40
173	uncharacterized protein C1orf168	Q5VWT5	C1orf168
174	uncharacterized protein C20orf96	Q9NUD7	C20orf96
175	complement C3	P01024	C3
176	uncharacterized protein C9orf47	Q6ZRZ4	C9orf47
177	uncharacterized protein C9orf50	Q5SZB4	C9orf50
178	voltage-dependent calcium channel gamma-3 subunit	O60359	CACNG3
179	M-phase inducer phosphatase 3	P30307	CDC25C
180	chromodomain-helicase-DNA-binding protein 1-like	Q86WJ1	CHD1L
181	ceroid-lipofuscinosis neuronal protein 5	O75503	CLN5
182	cyclic nucleotide-binding domain-containing protein 2	Q96M20	CNBD2
183	collagen alpha-1(XXVII) chain	Q8IZC6	COL27A1
184	uncharacterized protein CXorf38	Q8TB03	CXorf38
185	disco-interacting protein 2 homolog B	Q9P265	DIP2B
186	dynein heavy chain 12, axonemal	Q6ZR08	DNAH12
187	cytoplasmic dynein 1 heavy chain 1	Q14204	DYNC1H1
188	ERC protein 2	O15083	ERC2
189	protein FAM124B	Q9H5Z6	FAM124B
190	protein FAM216A	Q8WUB2	FAM216A
191	protein FAM76B	Q5HYJ3	FAM76B
192	F-box only protein 21	O94952	FBXO21
193	protein GAPT	Q8N292	GAPT
194	Glycosyltransferase-like protein LARGE2	Q8N3Y3	GYLTL1B
195	SWI/SNF-related matrix-associated actin-dependent regulator of chromatin subfamily E member 1-related	Q9P0W2	HMG20B
196	HMG domain-containing protein 3	Q12766	HMGXB3
197	protein Hook homolog 1	Q9UJC3	HOOK1
198	insulin-induced gene 1 protein	O15503	INSIG1
199	kin of IRRE-like protein 2	Q6UWL6	KIRREL2
200	kallikrein-9 precursor	Q9UKQ9	KLK9
201	laminin subunit alpha-3	Q16787	LAMA3
202	late cornified envelope protein 3D	Q9BYE3	LCE3D
203	leukemia inhibitory factor	P15018	LIF
204	lysophosphatidic acid receptor 4	Q99677	LPAR4
205	leucine-rich repeat and calponin homology domain-containing protein 4	O75427	LRCH4
206	leucine-rich repeat-containing protein 4	Q9HBW1	LRRC4
207	Acyl­protein thioesterase 2	O95372	LYPLA2
208	membrane-associated guanylate kinase, WW and PDZ domain-containing protein 1	Q96QZ7	MAGI1
209	mitogen-activated protein kinase kinase kinase kinase 1	Q92918	MAP4K1
210	C-Jun-amino-terminal kinase-interacting protein 3	Q9UPT6	MAPK8IP3
211	homeobox protein Meis1	O00470	MEIS1
212	mirror-image polydactyly gene 1 protein	Q8TD10	MIPOL1
213	myosin phosphatase Rho-interacting protein	Q6WCQ1	MPRIP
214	microtubule cross-linking factor 1	Q9Y4B5	MTCL1
215	mucin-13 precursor	Q9H3R2	MUC13
216	A/G-specific adenine DNA glycosylase	Q9UIF7	MUTYH
217	myb-related transcription factor, partner of profilin	Q86VE0	MYPOP
218	myelin transcription factor 1-like protein	Q9UL68	MYT1L
219	nuclear receptor corepressor 2	Q9Y618	NCOR2
220	NK-tumor recognition protein	P30414	NKTR
221	transmembrane prolyl 4-hydroxylase	Q9NXG6	P4HTM
222	partner and localizer of BRCA2	Q86YC2	PALB2
223	pre-B-cell leukemia transcription factor-interacting protein 1	Q96AQ6	PBXIP1
224	PC-esterase domain-containing protein 1A	Q9H1Q7	PCED1A
225	PC­esterase domain­containing protein 1B	Q96HM7	PCED1B
226	polycystic kidney disease protein 1-like 3	Q7Z443	PKD1L3
227	protein PPP5D1	E7EU14	PPP5D1
228	patched domain-containing protein 2	Q9P2K9	PTCHD2
229	ral guanine nucleotide dissociation stimulator	Q12967	RALGDS
230	histone-binding protein RBBP7	Q16576	RBBP7
231	RNA binding protein fox-1 homolog 3	A6NFN3	RBFOX3
232	protein RRNAD1	Q96FB5	RRNAD1
233	round spermatid basic protein 1	Q5VWQ0	RSBN1
234	Round spermatid basic protein 1­like protein	Q6PCB5	RSBN1L
235	arginine/serine-rich coiled-coil protein 2	Q7L4I2	RSRC2
236	sterol regulatory element-binding protein cleavage-activating protein	Q12770	SCAP
237	sec1 family domain-containing protein 1	Q8WVM8	SCFD1
238	protein SFI1 homolog	A8K8P3	SFI1
239	SH2 domain-containing protein 3A	Q9BRG2	SH2D3A
240	zinc transporter SLC39A7	Q92504	SLC39A7
241	sodium-dependent multivitamin transporter	Q9Y289	SLC5A6
242	structure-specific endonuclease subunit SLX4	Q8IY92	SLX4
243	sorbin and SH3 domain-containing protein 2	O94875	SORBS2
244	spindlin-2A	Q99865	SPIN2A
245	spindlin-2B	Q9BPZ2	SPIN2B
246	somatostatin receptor type 4	P31391	SSTR4
247	extracellular sulfatase Sulf-2	Q8IWU5	SULF2
248	T-box transcription factor TBX19	O60806	TBX19
249	protein-glutamine gamma-glutamyltransferase 4	P49221	TGM4
250	transmembrane 9 superfamily member 3	Q9HD45	TM9SF3
251	transmembrane protein 249	Q2WGJ8	TMEM249
252	TRAF3-interacting protein 1	Q8TDR0	TRAF3IP1
253	titin	Q8WZ42	TTN
254	thioredoxin domain-containing protein 8	Q6A555	TXNDC8
255	ubiquitin carboxyl-terminal hydrolase 42	Q9H9J4	USP42
256	probable ubiquitin carboxyl-terminal hydrolase FAF-Y	O00507	USP9Y
257	wings apart-like protein homolog	Q7Z5K2	WAPAL
258	zinc finger protein 1 homolog	Q6P2D0	ZFP1
259	zinc finger FYVE domain-containing protein 1	Q9HBF4	ZFYVE1
260	zinc finger protein 438	Q7Z4V0	ZNF38
261	zinc finger protein 496	Q96IT1	ZNF496
262	NFX1-type zinc finger-containing protein 1	Q9P2E3	ZNFX1
263	protein zyg-11 homolog B	Q9C0D3	ZYG11B
264	putative RNA exonuclease NEF-sp	Q96IC2	44M2.3
265	alpha-aminoadipic semialdehyde synthase, mitochondrial	Q9UDR5	AASS
266	ankyrin repeat and BTB/POZ domain-containing protein 2	Q8N961	ABTB2
267	N-acyl-aromatic-L-amino acid amidohydrolase (carboxylate-forming)	Q96HD9	ACY3
268	brefeldin A-inhibited guanine nucleotide-exchange protein 1	Q9Y6D6	ARFGEF1
269	rho GTPase-activating protein 23	Q9P227	ARHGAP23
270	V-type proton ATPase 116 kDa subunit a	Q9Y487	ATP6V0A2
271	BRISC and BRCA1-A complex member 1	Q9NWV8	BABAM1
272	Bardet-Biedl syndrome 10 protein	Q8TAM1	BBS10
273	B-cell CLL/lymphoma 9-like protein	Q86UU0	BCL9L
274	zinc finger protein basonuclin-2	Q6ZN30	BNC2
275	BTB/POZ domain-containing protein 10	Q9BSF8	BTBD10
276	ankyrin repeat and BTB/POZ domain-containing protein BTBD11	A6QL63	BTBD11
277	UPF0668 protein C10orf76	Q5T2E6	C10orf76
278	carbonic anhydrase 12	O43570	CA12
279	voltage-dependent L-type calcium channel subunit alpha-1C	Q13936	CACNA1C
280	voltage-dependent L-type calcium channel subunit alpha-1D	Q01668	CACNA1D
281	voltage-dependent L-type calcium channel subunit alpha-1F	O60840	CACNA1F
282	Voltage-dependent L-type calcium channel subunit alpha-1S	Q13698	CACNA1S
283	coiled-coil domain-containing protein 173	Q0VFZ6	CCDC173
284	C-C chemokine receptor type 9	P51686	CCR9
285	cadherin-related family member 5	Q9HBB8	CDHR5
286	cementoblastoma-derived protein 1	Q6PRD7	CEMP1
287	claspin	Q9HAW4	CLSPN
288	coatomer subunit beta	P35606	COPB2
289	crooked neck-like protein 1	Q9BZJ0	CRNKL1
290	chymotrypsin-C	Q99895	CTRC
291	DDB1- and CUL4-associated factor 8	Q5TAQ9	DCAF8
292	probable ATP-dependent RNA helicase DDX27	Q96GQ7	DDX27
293	deoxynucleotidyltransferase terminal-interacting protein 2	Q5QJE6	DNTTIP2
294	dedicator of cytokinesis protein 1	Q14185	DOCK1
295	tumor necrosis factor receptor superfamily member EDAR	Q9UNE0	EDAR
296	egl nine homolog 1	Q9GZT9	EGLN1
297	elongation of very long chain fatty acids protein 4	Q9GZR5	ELOVL4
298	elongation of very long chain fatty acids protein 6	Q9H5J4	ELOVL6
299	fetal and adult testis-expressed transcript protein	Q969F0	FATE1
300	FYVE, RhoGEF and PH domain-containing protein 5	Q6ZNL6	FGD5
301	FYVE, RhoGEF and PH domain-containing protein 6	Q6ZV73	FGD6
302	filaggrin	P20930	FLG
303	plasma alpha-L-fucosidase	Q9BTY2	FUCA2
304	PDZ domain-containing protein GIPC3	Q8TF64	GIPC3
305	grainyhead-like protein 1 homolog	Q9NZI5	GRHL1
306	metabotropic glutamate receptor 8	O00222	GRM8
307	germ cell-specific gene 1 protein	Q2KHT4	GSG1
308	general transcription factor II-I repeat domain-containing protein 2A	Q86UP8	GTF2IRD2
309	general transcription factor II-I repeat domain-containing protein 2B	Q6EKJ0	GTF2IRD2B
310	histidine decarboxylase	P19113	HDC
311	E3 ubiquitin-protein ligase HECTD1	Q9ULT8	HECTD1
312	protein HEXIM1	O94992	HEXIM1
313	HHIP-like protein 2	Q6UWX4	HHIPL2
314	HIRA-interacting protein 3	Q9BW71	HIRIP3
315	hemicentin-2	Q8NDA2	HMCN2
316	lysine-specific demethylase hairless	O43593	HR
317	E3 ubiquitin-protein ligase HUWE1	Q7Z6Z7	HUWE1
318	interleukin-17 receptor A	Q96F46	IL17RA
319	interleukin-4 receptor subunit alpha	P24394	IL4R
320	inhibin alpha chain	P05111	INHA
321	ras GTPase-activating-like protein IQGAP2	Q13576	IQGAP2
322	histone acetyltransferase KAT7	O95251	KAT7
323	kielin/chordin-like protein isoform 2	Q6ZWJ8	KCP
324	kelch-like protein 12	Q53G59	KLHL12
325	krev interaction trapped protein 1	O00522	KRIT1
326	keratin-associated protein 13-3	Q3SY46	KRTAP13
327	serine/threonine-protein kinase LATS1	O95835	LATS1
328	LIM homeobox transcription factor 1-beta	O60663	LMX1B
329	low-density lipoprotein receptor-related protein 1B	Q9NZR2	LRP1B
330	leucine-rich repeat-containing protein 4B	Q9NT99	LRRC4B
331	leucine-rich repeat and death domain-containing protein 1	A4D1F6	LRRD1
332	limbic system-associated membrane protein preproprotein	Q13449	LSAMP
333	acyl-protein thioesterase 1	O75608	LYPLA1
334	complex III assembly factor LYRM7	Q5U5X0	LYRM7
335	mitogen-activated protein kinase kinase kinase 5	Q99683	MAP3K5
336	7SK snRNA methylphosphate capping enzyme	Q7L2J0	MEPCE
337	major facilitator superfamily domain-containing protein 4	Q8N468	MFSD4
338	DNA mismatch repair protein Mlh3	Q9UHC1	MLH3
339	mucin-16	Q8WXI7	MUC16
340	matrix-remodeling-associated protein 5	Q9NR99	MXRA5
341	unconventional myosin-XV	Q9UKN7	MYO15A
342	tumor necrosis factor receptor superfamily member 16 precursor	P08138	NGFR
343	NF-kappa-B-repressing factor	O15226	NKRF
344	glucocorticoid receptor	P04150	NR3C1
345	neurotrimin	Q9P121	NTM
346	prolyl 3-hydroxylase OGFOD1	Q8N543	OGFOD1
347	opioid-binding protein/cell adhesion molecule	Q14982	OPCML
348	otogelin	Q6ZRI0	OTOG
349	PPAN-P2RY11 protein	A0A0B4J1V8	P2RY11
350	cGMP-specific 3',5'-cyclic phosphodiesterase isoform 3 [Homo sapiens	O76074	PDE5A
351	rod cGMP-specific 3',5'-cyclic phosphodiesterase subunit alpha	P16499	PDE6A
352	cone cGMP-specific 3',5'-cyclic phosphodiesterase subunit alpha	P51160	PDE6C
353	phosphatase and actin regulator 4	Q8IZ21	PHACTR4
354	PH-interacting protein	Q8WWQ0	PHIP
355	phosphatidylinositol 4-phosphate 3-kinase C2 domain-containing subunit beta	O00750	PIK3C2B
356	suppressor of SWI4 1 homolog	Q9NQ55	PPAN
357	proline dehydrogenase 1, mitochondrial	O43272	PRODH
358	regulator of G-protein signaling 9	O75916	RGS9
359	E3 ubiquitin-protein ligase Arkadia	Q6ZNA4	RNF111
360	syndecan-3	O75056	SDC3
361	SH2 domain-containing protein 6	Q7Z4S9	SH2D6
362	solute carrier family 22 member 12	Q96S37	SLC22A12
363	sperm-associated antigen 16 protein	Q8N0X2	SPAG16
364	sperm-associated antigen 17	Q6Q759	SPAG17
365	beta-galactoside alpha-2,6-sialyltransferase 2	Q96JF0	ST6GAL2
366	signal transducing adapter molecule 1	Q92783	STAM
367	transcription elongation factor SPT6	Q7KZ85	SUPT6H
368	synaptonemal complex protein 2-like	Q5T4T6	SYCP2L
369	TATA box-binding protein-associated factor RNA polymerase I subunit A	Q15573	TAF1A
370	transport and Golgi organization protein 6 homolog	Q9C0B7	TANGO6
371	TBCC domain-containing protein 1	C9JUE9	TBCCD1
372	methylcytosine dioxygenase TET2	Q6N021	TET2
373	toll-like receptor 3 precursor	O15455	TLR3
374	transmembrane protein 222	Q9H0R3	TMEM222
375	transmembrane protein 253	P0C7T8	TMEM253
376	CSC1-like protein 1	O94886	TMEM63A
377	trinucleotide repeat-containing gene 18 protein	O15417	TNRC18
378	transient receptor potential cation channel subfamily M member 4	Q8TD43	TRPM4
379	transient receptor potential cation channel subfamily V member 1	Q8NER1	TRPV1
380	protein unc-13 homolog A	Q9UPW8	UNC13A
381	protein unc-13 homolog B	O14795	UNC13B
382	protein unc-13 homolog C	Q8NB66	UNC13C
383	vacuolar protein sorting-associated protein 13D	Q5THJ4	VPS13D
384	WD repeat-containing protein 90	Q96KV7	WDR90
385	WSC domain-containing protein 1	Q658N2	WSCD1
386	XK-related protein 8	Q9H6D3	XKR8
387	DNA repair protein complementing XP-A cells	P23025	XPA
388	exportin-6	Q96QU8	XPO6
389	zinc finger MYM-type protein 2	Q9UBW7	ZMYM2
390	zinc finger protein 160	Q9HCG1	ZNF160
391	zinc finger protein 347	Q96SE7	ZNF347
392	zinc finger protein 608	Q9ULD9	ZNF608
393	zinc finger protein 624	Q9P2J8	ZNF624
394	zinc finger protein 628	Q5EBL2	ZNF628
395	zinc finger protein 668	Q96K58	ZNF668
396	zinc finger protein 671	Q8TAW3	ZNF671
397	zinc finger protein 772	Q68DY9	ZNF772
398	protein ZNF783	Q6ZMS7	ZNF783
399	zinc finger protein 880	Q6PDB4	ZNF880
400	ATP-binding cassette sub-family A member 9	Q8IUA7	ABCA9
401	very long-chain specific acyl-CoA dehydrogenase, mitochondrial	P49748	ACADVL
402	disintegrin and metalloproteinase domain-containing protein 33	Q9BZ11	ADAM33
403	Putative Dol-P-Glc:Glc(2)Man(9)GlcNAc(2)-PP-Dol alpha-1,2-glucosyltransferase	Q5I7T1	ALG10B
404	APC membrane recruitment protein 3	Q8N944	AMER3
405	AMME syndrome candidate gene 1 protein	Q9Y4X0	AMMECR1
406	AP-3 complex subunit delta-1	O14617	AP3D1
407	rho GTPase-activating protein 29	Q52LW3	ARHGAP29
408	rho guanine nucleotide exchange factor 2	Q92974	ARHGEF2
409	acid-sensing ion channel 3	Q9UHC3	ASIC3
410	BRCA1-associated ATM activator 1	Q6PJG6	BRAT1
411	bromodomain-containing protein 9	Q9H8M2	BRD9
412	protein SIX6OS1	G3V3U9	C14orf39
413	uncharacterized protein C1orf194	Q5T5A4	C1orf194
414	CAS1 domain-containing protein 1	Q96PB1	CASD1
415	coiled-coil domain-containing protein 181	Q5TID7	CCDC181
416	CMRF35-like molecule 7	A8K4G0	CD300LB
417	serine/threonine-protein kinase MRCK beta	Q9Y5S2	CDC42BPB
418	cdc42 effector protein 1	Q00587	CDC42EP1
419	cell cycle exit and neuronal differentiation protein 1	Q8N111	CEND1
420	centrosomal protein of 72 kDa	Q9P209	CEP72
421	chromosome alignment-maintaining phosphoprotein 1	Q96JM3	CHAMP1
422	chromodomain-helicase-DNA-binding protein 5	Q8TDI0	CHD5
423	chordin-like protein 2	Q6WN34	CHRDL2
424	collagen alpha-3(IV) chain-like	Q01955	COL4A3
425	catechol O-methyltransferase	P21964	COMT
426	carboxypeptidase D	O75976	CPD
427	granulocyte-macrophage colony-stimulating factor receptor subunit alpha	P15509	CSF2RA
428	CXXC-type zinc finger protein 1	Q9P0U4	CXXC1
429	discoidin, CUB and LCCL domain-containing protein 1	Q8N8Z6	DCBLD1
430	nucleolar RNA helicase 2	Q9NR30	DDX21
431	dehydrogenase/reductase SDR family member 13	Q6UX07	DHRS13
432	dystrophia myotonica WD repeat-containing protein	Q09019	DMWD
433	dmX-like protein 2	Q8TDJ6	DMXL2
434	dynein heavy chain domain-containing protein 1	Q96M86	DNHD1
435	dermatan-sulfate epimerase	Q9UL01	DSE
436	putative double homeobox protein 3	Q96PT4	DUX3
437	protein FAM149B1	Q96BN6	FAM149B1
438	Fanconi anemia group G protein	O15287	FANCG
439	filamin-C	Q14315	FLNC
440	gamma-aminobutyric acid receptor subunit beta-3	P28472	GABRB3
441	N-acetyllactosaminide beta-1,6-N-acetylglucosaminyl-transferase	Q06430	GCNT2
442	GRB2-related adapter protein 2	O75791	GRAP2
443	gasdermin-B	Q8TAX9	GSDMB
444	hemojuvelin	Q6ZVN8	HFE2
445	hydrolethalus syndrome protein 1	Q96M11	HYLS1
446	intraflagellar transport protein 52 homolog	Q9Y366	IFT52
447	DNA-binding protein Ikaros	Q13422	IKZF1
448	INO80 complex subunit D	Q53TQ3	INO80D
449	immunity-related GTPase family Q protein	Q8WZA9	IRGQ
450	meiosis arrest female protein 1	Q9Y4F3	KIAA0430
451	sickle tail protein homolog	Q5T5P2	KIAA1217
452	kelch-like protein 32	Q96NJ5	KLHL32
453	lysophosphatidic acid receptor 6	P43657	LPAR6
454	leucine-rich repeat-containing protein 28	Q86X40	LRRC28
455	mitogen-activated protein kinase kinase kinase 13	O43283	MAP3K13
456	microtubule-associated protein 4	P27816	MAP4
457	Midasin	Q9NU22	MDN1
458	E3 ubiquitin-protein ligase Midline-1	O15344	MID1
459	C-1-tetrahydrofolate synthase, cytoplasmic	P11586	MTHFD1
460	mucin 4	Q99102	MUC4
461	nuclear receptor coactivator 3	Q9Y6Q9	NCOA3
462	protein naked cuticle homolog 1	Q969G9	ND1
463	serine/threonine-protein kinase Nek1	Q96PY6	NEK1
464	serine/threonine-protein kinase Nek10	Q6ZWH5	NEK10
465	neogenin	Q92859	NEO1
466	protein naked cuticle homolog 2	Q969F2	NKD2
467	neuroligin-2	Q8NFZ4	NLGN2
468	nuclear fragile X mental retardation-interacting protein 2	Q7Z417	NUFIP2
469	NUT family member 1	Q86Y26	NUTM1
470	oligodendrocyte transcription factor 3	Q7RTU3	OLIG3
471	OTU domain­containing protein 7A	Q8TE49	OTUD7A
472	OTU domain-containing protein 7B	Q6GQQ9	OTUD7B
473	cAMP and cAMP-inhibited cGMP 3',5'-cyclic phosphodiesterase 10A	Q9Y233	PDE10A
474	high affinity cGMP-specific 3',5'-cyclic phosphodiesterase 9A	O76083	PDE9A
475	pyruvate dehydrogenase kinase	Q15120	PDK3
476	PDZ and LIM domain protein 3	Q53GG5	PDLIM3
477	period circadian protein homolog 1	O15534	PER1
478	peroxisome assembly protein 26	Q7Z412	PEX26
479	phosphorylase b kinase regulatory subunit alpha, skeletal muscle	P46020	PHKA1
480	PH and SEC7 domain-containing protein 1	A5PKW4	PSD
481	protein-tyrosine kinase 2-beta	Q14289	PTK2B
482	R3H domain-containing protein 1	Q15032	R3HDM1
483	rab3 GTPase-activating protein catalytic subunit	Q15042	RAB3GAP1
484	ras-related protein Rab-6B	Q9NRW1	RAB6B
485	ankycorbin	Q9P0K7	RAI14
486	ras-interacting protein 1	Q5U651	RASIP1
487	splicing regulator RBM11	P57052	RBM11
488	RNA-binding protein 33	Q96EV2	RBM33
489	60S ribosomal protein L7a	P62424	RPL7A
490	dolichyl-diphosphooligosaccharide--protein glycosyltransferase subunit 1	P04843	RPN1
491	ribosomal RNA-processing protein 8	O43159	RRP8
492	sal-like protein 2	Q9Y467	SALL2
493	secretory carrier-associated membrane protein 5	Q8TAC9	SCAMP5
494	splicing factor 3B subunit 4	Q15427	SF3B4
495	SH2 domain-containing protein 3C	Q8N5H7	SH2D3C
496	protein Shroom3	Q8TF72	SHROOM3
497	natural resistance-associated macrophage protein 1	P49279	SLC11A1
498	solute carrier family 22 member 15	Q8IZD6	SLC22A15
499	sodium/hydrogen exchanger 1	P19634	SLC9A1
500	spermatogenesis-associated protein 31A1	Q5TZJ5	SPATA31A1
501	spermatogenesis-associated protein 31A3	Q5VYP0	SPATA31A3
502	spermatogenesis-associated protein 31A5	Q5VU36	SPATA31A5
503	spermatogenesis-associated protein 31A6	Q5VVP1	SPATA31A6
504	spermatogenesis-associated protein 31A7	Q8IWB4	SPATA31A7
505	cytospin-A	Q69YQ0	SPECC1L
506	S1 RNA-binding domain-containing protein 1	Q8N5C6	SRBD1
507	SLIT-ROBO Rho GTPase-activating protein 1	Q7Z6B7	SRGAP1
508	stAR-related lipid transfer protein 8	Q92502	STARD8
509	stonin-2	Q8WXE9	STON2
510	transforming acidic coiled-coil-containing protein 3	Q9Y6A5	TACC3
511	TBC1 domain family member 22B	Q9NU19	TBC1D22B
512	TBC1 domain family member 2B	Q9UPU7	TBC1D2B
513	tight junction protein ZO-1	Q07157	TJP1
514	tight junction protein ZO-2	Q9UDY2	TJP2
515	tight junction protein ZO-3	O95049	TJP3
516	trimeric intracellular cation channel type A	Q9H6F2	TMEM38A
517	182 kDa tankyrase-1-binding protein	Q9C0C2	TNKS1BP1
518	DNA topoisomerase 3-beta-1	O95985	TOP3B
519	DNA topoisomerase 2-binding protein 1	Q92547	TOPBP1
520	triggering receptor expressed on myeloid cells 2 precursor isoform 2	Q9NZC2	TREM2
521	tripartite motif-containing protein 3	O75382	TRIM3
522	non-receptor tyrosine-protein kinase TYK2	P29597	TYK2
523	ubiquitin carboxyl-terminal hydrolase 21	Q9UK80	USP21
524	WD repeat-containing protein 18	Q9BV38	WDR18
525	WD repeat-containing protein 20	Q8TBZ3	WDR20
526	WAS/WASL-interacting protein family member 1-like	O43516	WIPF1
527	zinc finger CCHC domain-containing protein 14	Q8WYQ9	ZCCHC14
528	probable palmitoyltransferase ZDHHC14	Q8IZN3	ZDHHC14
529	zinc finger homeobox protein 2	Q9C0A1	ZFHX2
530	zinc finger protein 750	Q32MQ0	ZNF750
531	zinc finger and SCAN domain-containing protein 9	O15535	ZSCAN9

## Sheet: SMOKER
No.	Description	Uniprot accession No.	Gene ID
1	zinc finger protein 225	Q9UK10	ZNF225
2	golgin subfamily A member 8J	A6NMD2	GOLGA8J
3	histidine-rich glycoprotein	P04196	HRG
4	coiled-coil domain-containing protein 168	Q8NDH2	CCDC168
5	lysophosphatidic acid receptor 4	Q99677	LPAR4
6	pleckstrin homology domain-containing family H member 3	Q7Z736	PLEKHH3
7	CDK5 and ABL1 enzyme substrate 1	Q8TDN4	CABLES1
8	epithelial splicing regulatory protein 1	Q6NXG1	ESRP1
9	epithelial splicing regulatory protein 2	Q9H6T0	ESRP2
10	probable E3 ubiquitin-protein ligase TRIML2	Q8N7C3	TRIML2
11	dickkopf-related protein 1	O94907	DKK1
12	DNA ligase 1	P18858	LIG1
13	alpha-tectorin	O75443	TECTA
14	thyroglobulin	P01266	TG
15	zinc finger CCCH domain-containing protein 18	Q86VM9	ZC3H18
16	ankyrin repeat domain-containing protein 11	Q6UB99	ANKRD11
17	rho GTPase-activating protein 27	Q6ZUM4	ARHGAP27
18	FAD synthase	Q8NFF5	FLAD1
19	HSPB1-associated protein 1	Q96EW2	HSPBAP1
20	obscurin	Q5VST9	OBSCN
21	phosphatidylinositol 4-phosphate 3-kinase C2 domain-containing subunit gamma	O75747	PIK3C2G
22	tumor necrosis factor receptor superfamily member 25	Q93038	TNFRSF25
23	brefeldin A-inhibited guanine nucleotide-exchange protein 1	Q9Y6D6	ARFGEF1
24	brefeldin A-inhibited guanine nucleotide-exchange protein 2	Q9Y6D5	ARFGEF2
25	Cyclin-T1	O60563	CCNT1
26	cyclin-T2	O60583	CCNT2
27	collagen alpha-1(III) chain preproprotein	P02461	COL3A1
28	oxygen-dependent coproporphyrinogen-III oxidase, mitochondrial	P36551	CPOX
29	NUAK family SNF1-like kinase 2	Q9H093	NUAK2
30	cytosolic Fe-S cluster assembly factor NUBP2	Q9Y5Y2	NUBP2
31	RNA-binding motif protein, X-linked-like-3	Q8N7X1	RBMXL3
32	E3 ubiquitin-protein ligase SHPRH	Q149N8	SHPRH
33	C2 domain-containing protein 3	Q4AC94	C2CD3
34	voltage-dependent calcium channel subunit alpha-2/delta-3	Q8IZS8	CACNA2D3
35	killer cell immunoglobulin-like receptor 2DL5A	Q8N109	KIR2DL5A
36	killer cell immunoglobulin-like receptor 2DL5B	Q8NHK3	KIR2DL5B
37	leucine-rich glioma-inactivated protein 1	O95970	LGI1
38	leucine-rich repeat LGI family member 2	Q8N0V4	LGI2
39	leucine-rich repeat LGI family member 4	Q8N135	LGI4
40	mediator of RNA polymerase II transcription subunit 13-like	Q71F56	MED13L
41	melanoma inhibitory activity protein 3	Q5JRA6	MIA3
42	Male-specific lethal 3 homolog	Q8N5Y2	MSL3
43	spectrin alpha chain, non-erythrocytic 1	Q13813	SPTAN1
44	aryl hydrocarbon receptor	P35869	AHR
45	rho GTPase-activating protein 17	Q68EM7	ARHGAP17
46	rho guanine nucleotide exchange factor 40	Q8TER5	ARHGEF40
47	bifunctional apoptosis regulator	Q9NZS9	BFAR
48	voltage-dependent calcium channel subunit alpha-2/delta-4	Q7Z3S7	CACNA2D4
49	clustered mitochondria protein homolog	O75153	CLUH
50	FERM, RhoGEF and pleckstrin domain-containing protein 1	Q9Y4F1	FARP1
51	glutamate decarboxylase 1	Q99259	GAD1
52	hyaluronan synthase 1	Q92839	HAS1
53	Homeobox protein Hox-D13	P35453	HOXD13
54	histatin-1	P15515	HTN1
55	histatin-3	P15516	HTN3
56	chromosome-associated kinesin KIF4B	Q2VIQ3	KIF4B
57	unconventional myosin-XVIIIa	Q92614	MYO18A
58	OTU domain-containing protein 1	Q5VV17	OTUD1
59	U11/U12 small nuclear ribonucleoprotein 48 kDa protein	Q6IEG0	SNRNP48
60	transcription factor AP-2-delta	Q7Z6R9	TFAP2D
61	tankyrase-1	O95271	TNKS
62	tankyrase-2	Q9H2K2	TNKS2
63	vinculin isoform meta-VCL	P18206	VCL
64	arf-GAP with dual PH domain-containing protein 1	O75689	ADAP1
65	adhesion G-protein coupled receptor G5/probable G-protein coupled receptor 114	Q8IZF4	ADGRG5
66	kynurenine formamidase	Q63HM1	AFMID
67	Uncharacterized protein C10orf62	Q5T681	C10orf62
68	protein C9orf72	Q96LT7	C9orf72
69	G2/mitotic-specific cyclin-B2	O95067	CCNB2
70	protein DENND6A	Q8IWF6	DENND6A
71	protein DENND6B	Q8NEG7	DENND6B
72	disks large-associated protein 1	O14490	DLGAP1
73	translation initiation factor eIF-2B subunit epsilon	Q13144	EIF2B5
74	protein NOXP20	Q8IWE2	FAM114A1
75	protein FAM166B	A8MTA8	FAM166B
76	protein FAM184A	Q8NB25	FAM184A
77	protein FAM57B	Q71RH2	FAM57B
78	F-box only protein 4	Q9UKT5	FBXO4
79	orexin receptor type 1	O43613	HCRTR1
80	elongator complex protein 1	O95163	IKBKAP
81	histone-lysine N-methyltransferase 2C	Q8NEZ4	KMT2C
82	multiple epidermal growth factor-like domains protein 6	O75095	MEGF6
83	myeloid zinc finger 1	P28698	MZF1
84	NADH dehydrogenase [ubiquinone] 1 alpha subcomplex assembly factor 5	Q5TEU4	NDUFAF5
85	NFAT activation molecule 1	Q8NET5	NFAM1
86	membrane progestin receptor alpha	Q86WK9	PAQR7
87	proprotein convertase subtilisin/kexin type 7	Q16549	PCSK7
88	DNA-directed RNA polymerase II subunit RPB2	P30876	POLR2B
89	inositol hexakisphosphate and diphosphoinositol-pentakisphosphate kinase 2	O43314	PPIP5K2
90	serine/threonine-protein phosphatase 2B catalytic subunit beta	P16298	PPP3CB
91	E3 ubiquitin-protein ligase RFWD3	Q6PCD5	RFWD3
92	retrotransposon gag domain-containing protein 4	Q5HYW3	RGAG4
93	regulatory-associated protein of mTOR	Q8N122	RPTOR
94	tudor domain-containing protein 7	Q8NHU6	TDRD7
95	transmembrane protein 214	Q6NUQ4	TMEM214
96	trinucleotide repeat-containing gene 18 protein	O15417	TNRC18
97	ubiquitin carboxyl-terminal hydrolase 15	Q9Y4E8	USP15
98	von Willebrand factor A domain-containing protein 8	A3KMH1	VWA8
99	disintegrin and metalloproteinase domain-containing protein 22	Q9P0K1	ADAM22
100	poly(ADP-ribose) glycohydrolase ARH3	Q9NX46	ADPRHL2
101	cytosolic carboxypeptidase 6	Q5VU57	AGBL4
102	amyotrophic lateral sclerosis 2 chromosomal region candidate gene 12 protein	Q96Q35	ALS2CR12
103	AP-2 complex subunit alpha-1	O95782	AP2A1
104	DNA dC->dU-editing enzyme APOBEC-3H	Q6NTF7	APOBEC3H
105	rho GTPase-activating protein 39	Q9C0H5	ARHGAP39
106	uncharacterized protein C1orf141	Q5JVX7	C1orf141
107	uncharacterized protein C2orf27	Q580R0	C2orf27A
108	Calcium-responsive transcription factor	Q8N187	CARF
109	carbonyl reductase [NADPH] 1	P16152	CBR1
110	CDKN2A-interacting protein	Q9NXV6	CDKN2AIP
111	ceroid-lipofuscinosis neuronal protein 5	O75503	CLN5
112	contactin-associated protein-like 3	Q9BZ76	CNTNAP3
113	contactin-associated protein-like 3B	Q96NU0	CNTNAP3B
114	collagen alpha-1(XXVII) chain	Q8IZC6	COL27A1
115	cullin-1	Q13616	CUL1
116	cholesterol 24-hydroxylase	Q9Y6A2	CYP46A1
117	probable ATP-dependent RNA helicase DDX23	Q9BUQ8	DDX23
118	ERI1 exoribonuclease 2	A8K979	ERI2
119	protein C-ets-1	P14921	ETS1
120	polypeptide N-acetylgalactosaminyltransferase 3	Q14435	GALNT3
121	Protein NipSnap homolog 2	O75323	GBAS
122	glycosyltransferase-like protein LARGE2	Q8N3Y3	GYLTL1B
123	hyaluronan synthase 2	Q92819	HAS2
124	hyaluronan synthase 3	O00219	HAS3
125	hypoxia-inducible factor 3-alpha	Q9Y2N7	HIF3A
126	HMG domain-containing protein 3	Q12766	HMGXB3
127	intersectin-1	Q15811	ITSN1
128	lysine-specific demethylase 4B	O94953	KDM4B
129	uncharacterized protein KIAA1109	Q2LD37	KIAA1109
130	basic helix-loop-helix domain-containing protein KIAA2018	Q68DE3	KIAA2018
131	C-Jun-amino-terminal kinase-interacting protein 3	Q9UPT6	MAPK8IP3
132	methyl-CpG-binding domain protein 6	Q96DN6	MBD6
133	MLX-interacting protein	Q9HAP2	MLXIP
134	DBH-like monooxygenase protein 1	Q6UVY6	MOXD1
135	maestro heat-like repeat-containing protein family member 9	Q5TGP6	MROH9
136	mucin-16	Q8WXI7	MUC16
137	PWWP domain-containing protein MUM1	Q2TAK8	MUM1
138	myosin light chain kinase family member 4	Q86YV6	MYLK4
139	unconventional myosin-XV	Q9UKN7	MYO15A
140	myb-related transcription factor, partner of profilin	Q86VE0	MYPOP
141	nucleolar protein 8	Q76FK4	NOL8
142	pyruvate dehyrogenase phosphatase catalytic subunit 1	Q9P0J1	PDP1
143	lysine-specific demethylase PHF2	O75151	PHF2
144	phosphoinositide 3-kinase regulatory subunit 4	Q99570	PIK3R4
145	serine protease 45	Q7RTY3	PRSS45
146	patched domain-containing protein 2	Q9P2K9	PTCHD2
147	receptor-type tyrosine-protein phosphatase F	P10586	PTPRF
148	ras-specific guanine nucleotide-releasing factor RalGPS1	Q5JS13	RALGPS1
149	REST corepressor 1	Q9UKL0	RCOR1
150	REST corepressor 2	Q8IZ40	RCOR2
151	REST corepressor 3	Q9P2K3	RCOR3
152	rhodopsin	P08100	RHO
153	RNA polymerase II-associated protein 3	Q9H6T3	RPAP3
154	sterol regulatory element-binding protein cleavage-activating protein	Q12770	SCAP
155	serine/threonine-protein kinase Sgk1	O00141	SGK1
156	serine/threonine-protein kinase Sgk3	Q96BR1	SGK3
157	zinc transporter ZIP10	Q9ULF5	SLC39A10
158	zinc transporter ZIP6	Q13433	SLC39A6
159	sodium-dependent multivitamin transporter	Q9Y289	SLC5A6
160	spectrin beta chain, non-erythrocytic 5	Q9NRC6	SPTBN5
161	somatostatin receptor type 1	P30872	SSTR1
162	somatostatin receptor type 4	P31391	SSTR4
163	extracellular sulfatase Sulf-2	Q8IWU5	SULF2
164	sushi, von Willebrand factor type A, EGF and pentraxin domain-containing protein 1	Q4LDE5	SVEP1
165	nesprin-1	Q8NF91	SYNE1
166	synaptotagmin-like protein 2	Q9HCH5	SYTL2
167	TBC1 domain family member 7	Q9P0N9	TBC1D7
168	RNA polymerase II transcription factor SIII subunit A3-like	Q3SY89	TCEB3CL
169	transmembrane protein 121	Q9BTD3	TMEM121
170	transmembrane protein 249	Q2WGJ8	TMEM249
171	tumor necrosis factor-inducible gene 6 protein	P98066	TNFAIP6
172	twinfilin-1	Q12792	TWF1
173	zinc finger protein 181	Q2M3W8	ZNF181
174	zinc finger protein 573	Q86YE8	ZNF573
175	adenylate cyclase type 7	P51828	ADCY7
176	alpha-ketoglutarate-dependent dioxygenase alkB homolog 2	Q6NS38	ALKBH2
177	rho guanine nucleotide exchange factor 9	O43307	ARHGEF9
178	BAH and coiled-coil domain-containing protein 1	Q9P281	BAHCC1
179	Bardet-Biedl syndrome 1 protein	Q8NFJ9	BBS1
180	bcl-2-modifying factor isoform bmf-3	Q96LC9	BMF
181	calpain-13	Q6MZZ7	CAPN13
182	catalase	P04040	CAT
183	T­cell surface glycoprotein CD8 beta chain	P10966	CD8B
184	adenosine deaminase CECR1	Q9NZK5	CECR1
185	cilia- and flagella-associated protein 97	Q9P2B7	CFAP97
186	cardiomyopathy-associated protein 5	Q8N3K9	CMYA5
187	collagen alpha-1(XVI) chain	Q07092	COL16A1
188	cytoplasmic polyadenylation element-binding protein 2	Q7Z5Q1	CPEB2
189	cytoplasmic polyadenylation element-binding protein 3	Q8NE35	CPEB3
190	cytoplasmic polyadenylation element-binding protein 4	Q17RY0	CPEB4
191	CUB and sushi domain-containing protein 1	Q96PZ7	CSMD1
192	cub sushi "domain containing" protein 3	Q7Z407	CSMD3
193	cathepsin K preproprotein	P43235	CTSK
194	deoxycytidine kinase	P27707	DCK
195	ATP-dependent RNA helicase DHX8	Q14562	DHX8
196	DTW domain-containing protein 2	Q8NBA8	DTWD2
197	probable crossover junction endonuclease EME2	A4GXA9	EME2
198	putative protein FAM170B	A6NMN3	FAM170B
199	F-box/WD repeat-containing protein 12	Q6X9E4	FBXW12
200	fibronectin type III domain-containing protein 1	Q4ZHG4	FNDC1
201	N-acetylglucosamine-6-sulfatase	P15586	GNS
202	metabotropic glutamate receptor 5	P41594	GRM5
203	general transcription factor IIF subunit 1	P35269	GTF2F1
204	interleukin-17 receptor C	Q8NAC3	IL17RC
205	insulinoma-associated protein 1	Q01101	INSM1
206	insulinoma-associated protein 2	Q96T92	INSM2
207	KN motif and ankyrin repeat domain-containing protein 3	Q6NY19	KANK3
208	laminin subunit alpha-1	P25391	LAMA1
209	laminin subunit alpha-5	O15230	LAMA5
210	mitogen-activated protein kinase kinase kinase 10	Q02779	MAP3K10
211	mast cell-expressed membrane protein 1	Q8IX19	MCEMP1
212	mesenteric estrogen-dependent adipogenesis protein	Q5VYS4	MEDAG
213	WD repeat-containing protein mio	Q9NXC5	MIOS
214	E3 ubiquitin-protein ligase NEDD4	P46934	NEDD4
215	enhancer of filamentation 1	Q14511	NEDD9
216	nephrocystin-4	O75161	NPHP4
217	nucleoporin NUP188 homolog	Q5SRE5	NUP188
218	Pannexin-3	Q96QZ0	PANX3
219	protocadherin gamma-A1	Q9Y5H4	PCDHGA1
220	protocadherin gamma-A10	Q9Y5H3	PCDHGA10
221	protocadherin gamma-A11	Q9Y5H2	PCDHGA11
222	protocadherin gamma-A12	O60330	PCDHGA12
223	protocadherin gamma-A2	Q9Y5H1	PCDHGA2
224	protocadherin gamma-A3	Q9Y5H0	PCDHGA3
225	protocadherin gamma-A5	Q9Y5G8	PCDHGA5
226	protocadherin gamma-A6	Q9Y5G7	PCDHGA6
227	protocadherin gamma-A7	Q9Y5G6	PCDHGA7
228	protocadherin gamma-A8	Q9Y5G5	PCDHGA8
229	PHD finger protein 21A	Q96BD5	PHF21A
230	plakophilin-3 isoform PKP3a	Q9Y446	PKP3
231	E3 ubiquitin-protein ligase RNF133	Q8WVZ7	RNF133
232	RNA pseudouridylate synthase domain-containing protein 1	Q9UJJ7	RPUSD1
233	round spermatid basic protein 1	Q5VWQ0	RSBN1
234	histone deacetylase complex subunit SAP130	Q9H0E3	SAP130
235	beta-1-syntrophin	Q13884	SNTB1
236	spermatogenesis-associated protein 13	Q96N96	SPATA13
237	spindlin-3	Q5JUX0	SPIN3
238	spectrin alpha chain, erythrocytic 1	P02549	SPTA1
239	tandem C2 domains nuclear protein	Q8N9U0	TC2N
240	tudor domain-containing protein 1	Q9BXT4	TDRD1
241	tight junction protein ZO-1	Q07157	TJP1
242	transmembrane protein 131	Q92545	TMEM131
243	transmembrane protein 233	B4DJY2	TMEM233
244	trafficking protein particle complex subunit 12	Q8WVT3	TRAPPC12
245	transformation/transcription domain-associated protein	Q9Y4A5	TRRAP
246	E3 ubiquitin-protein ligase UBR4	Q5T4S7	UBR4
247	vacuolar protein sorting-associated protein 37A	Q8NEZ2	VPS37A
248	V-set and immunoglobulin domain-containing protein 4	Q9Y279	VSIG4
249	zinc finger CCHC domain-containing protein 5	Q8N8U3	ZCCHC5
250	zinc finger protein 222	Q9UK12	ZNF222
251	zinc finger protein 224	Q9NZL3	ZNF224
252	zinc finger protein 280C	Q8ND82	ZNF280C
253	zinc finger protein 793	Q6ZN11	ZNF793
254	acyl-CoA synthetase short-chain family member 3, mitochondrial	Q9H6R3	ACSS3
255	atypical kinase ADCK3, mitochondrial	Q8NI60	ADCK3
256	adenomatous polyposis coli protein	P25054	APC
257	rho guanine nucleotide exchange factor 38	Q9NXL2	ARHGEF38
258	BAG family molecular chaperone regulator 4	O95429	BAG4
259	uncharacterized protein C5orf49	A4QMS7	C5orf49
260	E3 ubiquitin-protein ligase Hakai	Q75N03	CBLL1
261	coiled-coil domain-containing protein 27	Q2M243	CCDC27
262	serine/threonine-protein kinase MRCK beta	Q9Y5S2	CDC42BPB
263	chordin-like protein 2	Q6WN34	CHRDL2
264	muscarinic acetylcholine receptor M2	P08172	CHRM2
265	methylosome subunit pICln	P54105	CLNS1A
266	corticotropin-releasing factor receptor 2	Q13324	CRHR2
267	cystinosin isoform 2	O60931	CTNS
268	nucleolar RNA helicase 2	Q9NR30	DDX21
269	dynein heavy chain 7, axonemal	Q8WXX0	DNAH7
270	dynein heavy chain 9, axonemal	Q9NYC9	DNAH9
271	dynein heavy chain domain-containing protein 1	Q96M86	DNHD1
272	dynamin-1-like protein	O00429	DNM1L
273	dermatan-sulfate epimerase	Q9UL01	DSE
274	EGF, latrophilin and seven transmembrane domain-containing protein 1	Q9HBW9	ELTD1
275	epoxide hydrolase 4	Q8IUS5	EPHX4
276	GTPase ERas	Q7Z444	ERAS
277	exosome complex component RRP4	Q13868	EXOSC2
278	protein FAM150B	Q6UX46	FAM150B
279	protein FAM9A	Q8IZU1	FAM9A
280	FAST kinase domain-containing protein 5	Q7L8L6	FASTKD5
281	gonadotropin-releasing hormone receptor	P30968	GNRHR
282	HAUS augmin-like complex subunit 6	Q7Z4H7	HAUS6
283	beta-hexosaminidase subunit beta	P07686	HEXB
284	hypermethylated in cancer 2 protein	Q96JB3	HIC2
285	DNA-binding protein Ikaros	Q13422	IKZF1
286	zinc finger protein Helios	Q9UKS7	IKZF2
287	zinc finger protein Eos	Q9H2S9	IKZF4
288	IQ domain-containing protein H	Q86VS3	IQCH
289	transcription factor jun-B	P17275	JUNB
290	uncharacterized protein KIAA1522	Q9P206	KIAA1522
291	leucine-rich repeat and immunoglobulin-like domain-containing nogo receptor-interacting protein 4	Q6UY18	LINGO4
292	microtubule-associated protein 4	P27816	MAP4
293	mitogen-activated protein kinase kinase kinase kinase 4	O95819	MAP4K4
294	myc-associated zinc finger protein	P56270	MAZ
295	mitochondrial dynamics protein MID51	Q9NQG6	MIEF1
296	macrophage-expressed gene 1 protein	Q2M385	MPEG1
297	myb/SANT-like DNA-binding domain-containing protein 2	Q6P1R3	MSANTD2
298	myosin-15	Q9Y2K3	MYH15
299	unconventional myosin-Ig	B0I1T2	MYO1G
300	transcription factor NF-E4	Q86UQ8	NFE4
301	nance-Horan syndrome protein	Q6T4R5	NHS
302	neuroligin-2	Q8NFZ4	NLGN2
303	neurogenic locus notch homolog protein 1	P46531	NOTCH1
304	POZ-, AT hook-, and zinc finger-containing protein 1 long B	Q9HBE1	PATZ1
305	programmed cell death 6-interacting protein	Q8WUM4	PDCD6IP
306	pyruvate dehydrogenase (acetyl-transferring) kinase isozyme 1, mitochondrial	Q15118	PDK1
307	phospholipase B1, membrane-associated	Q6P1J6	PLB1
308	phospholipase D1	Q13393	PLD1
309	phospholipase D2	O14939	PLD2
310	serine/threonine-protein kinase PLK2	Q9NYY3	PLK2
311	protein phosphatase 1 regulatory subunit 36	Q96LQ0	PPP1R36
312	rab11 family-interacting protein 2	Q7L804	RAB11FIP2
313	DNA repair protein RAD51 homolog 2	O15315	RAD51B
314	retinoic acid-induced protein 1	Q7Z5J4	RAI1
315	ankycorbin	Q9P0K7	RAI14
316	RNA-binding protein 33	Q96EV2	RBM33
317	tumor necrosis factor receptor superfamily member 19L	Q969Z4	RELT
318	regulator of G-protein signaling 6	P49758	RGS6
319	RING finger protein 207	Q6ZRF8	RNF207
320	SAM and SH3 domain-containing protein 1	O94885	SASH1
321	serine incorporator 1	Q9NRX5	SERINC1
322	SH3 domain-containing protein 19	Q5HYK7	SH3D19
323	solute carrier family 12 member 1	Q13621	SLC12A1
324	spermatogenesis-associated protein 2	Q9UM82	SPATA2
325	spermatogenesis-associated protein 31E1	Q6ZUB1	SPATA31E1
326	STE20-related kinase adapter protein beta	Q9C0K7	STRAD
327	transforming acidic coiled-coil-containing protein 3	Q9Y6A5	TACC3
328	tectonin beta-propeller repeat-containing protein 2	O15040	TECPR2
329	transforming growth factor-beta-induced protein ig-h3	Q15582	TGFBI
330	tumor necrosis factor alpha-induced protein 2	Q03169	TNFAIP2
331	trinucleotide repeat-containing gene 6C protein	Q9HCJ0	TNRCC
332	triggering receptor expressed on myeloid cells 2 precursor isoform 2	Q9NZC2	TREM2
333	E3 ubiquitin-protein ligase TRIM17	Q9Y577	TRIM17
334	tetratricopeptide repeat protein 38	Q5R3I4	TTC38
335	gamma-tubulin complex component 3	Q96CW5	TUBGCP3
336	splicing factor U2AF 26 kDa subunit	Q8WU68	U2AF1L4
337	protein unc-93 homolog B1	Q9H1C4	UNC93B1
338	vascular endothelial zinc finger 1	Q14119	VEZF1
339	neurosecretory protein VGF	O15240	VGF
340	zinc finger and BTB domain-containing protein 16	Q05516	ZBTB16
341	zinc finger and BTB domain-containing protein 44	Q8NCP5	ZBTB44
342	zinc finger and BTB domain-containing protein 48	P10074	ZBTB48
343	probable palmitoyltransferase ZDHHC14	Q8IZN3	ZDHHC14
344	zinc fingers and homeoboxes protein 1	Q9UKY1	ZHX1
345	zinc finger protein 502	Q8TBZ5	ZNF502
346	zinc finger protein 532	Q9HCE3	ZNF532

## Sheet: COMMON PROTEINS
No.	Description	Uniprot accession No.	Gene ID
1	uncharacterized protein KIAA1109	Q2LD37	KIAA1109
2	serine protease 45	Q7RTY3	PRSS45
3	NUAK family SNF1­like kinase 2	Q9H093	NUAK2
4	retinoic acid-induced protein 1	Q7Z5J4	RAI1
5	tectonin beta-propeller repeat-containing protein 2	O15040	TECPR2
6	protein DENND6A	Q8IWF6	DENND6A
7	dynein heavy chain 9, axonemal	Q9NYC9	DNAH9
8	transformation/transcription domain-associated protein	Q9Y4A5	TRRAP
9	zinc finger protein 224	Q9NZL3	ZNF224
10	arf-GAP with dual PH domain-containing protein 1	O75689	ADAP1
11	kynurenine formamidase	Q63HM1	AFMID
12	protein DENND6B	Q8NEG7	DENND6B
13	orexin receptor type 1	O43613	HCRTR1
14	myeloid zinc finger 1	P28698	MZF1
15	NFAT activation molecule 1	Q8NET5	NFAM1
16	membrane progestin receptor alpha	Q86WK9	PAQR7
17	proprotein convertase subtilisin/kexin type 7	Q16549	PCSK7
18	E3 ubiquitin-protein ligase RFWD3	Q6PCD5	RFWD3
19	regulatory-associated protein of mTOR	Q8N122	RPTOR
20	tudor domain-containing protein 7	Q8NHU6	TDRD7
21	ceroid-lipofuscinosis neuronal protein 5	O75503	CLN5
22	collagen alpha-1(XXVII) chain	Q8IZC6	COL27A1
23	HMG domain-containing protein 3	Q12766	HMGXB3
24	lysophosphatidic acid receptor 4	Q99677	LPAR4
25	mitogen-activated protein kinase kinase kinase kinase 1	Q92918	MAP4K1
26	C-Jun-amino-terminal kinase-interacting protein 3	Q9UPT6	MAPK8IP3
27	myb-related transcription factor, partner of profilin	Q86VE0	MYPOP
28	patched domain-containing protein 2	Q9P2K9	PTCHD2
29	round spermatid basic protein 1	Q5VWQ0	RSBN1
30	sterol regulatory element-binding protein cleavage-activating protein	Q12770	SCAP
31	sodium-dependent multivitamin transporter	Q9Y289	SLC5A6
32	somatostatin receptor type 4	P31391	SSTR4
33	extracellular sulfatase Sulf-2	Q8IWU5	SULF2
34	transmembrane protein 249	Q2WGJ8	TMEM249
35	brefeldin A-inhibited guanine nucleotide-exchange protein 1	Q9Y6D6	ARFGEF1
36	mucin-16	Q8WXI7	MUC16
37	unconventional myosin-XV	Q9UKN7	MYO15A
38	trinucleotide repeat-containing gene 18 protein	O15417	TNRC18
39	serine/threonine-protein kinase MRCK beta	Q9Y5S2	CDC42BPB
40	chordin-like protein 2	Q6WN34	CHRDL2
41	nucleolar RNA helicase 2	Q9NR30	DDX21
42	dynein heavy chain domain-containing protein 1	Q96M86	DNHD1
43	dermatan-sulfate epimerase	Q9UL01	DSE
44	DNA-binding protein Ikaros	Q13422	IKZF1
45	neuroligin-2	Q8NFZ4	NLGN2
46	Ankycorbin	Q9P0K7	RAI14
47	RNA-binding protein 33	Q96EV2	RBM33
48	transforming acidic coiled-coil-containing protein 3	Q9Y6A5	TACC3
49	triggering receptor expressed on myeloid cells 2 precursor isoform 2	Q9NZC2	TREM2
50	probable palmitoyltransferase ZDHHC14	Q8IZN3	ZDHHC14
